# Supplementary material for: Automated CT-based visceral fat density predicts mortality regardless of visceral fat area
Source: Br J Radiol. 2026 Jan 12;99(1179):450–8. doi: 10.1093/bjr/tqag001 (PMC13016999; doi:10.1093/bjr/tqag001)
Supplement: tqag001_Supplementary_Data [file tqag001_supplementary_data.zip]

Archive with 5 entries (5 files):
- BJR Figure S4.jpg
- BJR Revised Figure S1.jpg
- BJR Revised Figure S2.jpg
- BJR Revised Figure S3.jpg
- BJR-D-25-00573-48-49.pdf
